# Supplementary material for: A systematic review evaluating the clinimetric properties of the Victorian Institute of Sport Assessment (VISA) questionnaires for lower limb tendinopathy shows moderate to high-quality evidence for sufficient reliability, validity and responsiveness—part II
Source: Knee Surg Sports Traumatol Arthrosc. 2021 Apr 16;29(9):2765–88. doi: 10.1007/s00167-021-06557-0 (PMC8384816; doi:10.1007/s00167-021-06557-0)
Supplement: Supplementary file 2 — Supplementary file2 (XLSX 20 kb) [file 167_2021_6557_MOESM2_ESM.xlsx]

## Sheet: VISA-A all groups
Study	ni	ai	mi	zi	backtrans	FisherSampvar	ICCVar	id
Silbernagel 2005 (patients)	22	0.89	8	1.42193	0.89	0.0526316	0.00253849	1
Silbernagel 2005 (asymptomatic)	15	0.9	8	1.47222	0.9	0.0833333	0.0022019	3			1=patients
de Knikker 2008 (patients)	17	0.6	8	0.693147	0.6	0.0714286	0.0165235	1			2=mixed
de Knikker 2008 (asymptomatic)	20	0.87	8	1.33308	0.87	0.0588235	0.0034167	3			3=asymptomatic
Lohrer 2009 (patients)	15	0.87	8	1.33308	0.87	0.0833333	0.00349493	1			4=at risk
Lohrer 2009 (asymptomatic)	48	0.97	8	2.0923	0.97	0.0222222	0.000216486	3
Lohrer 2009 (at risk)	31	0.6	8	0.693147	0.6	0.0357143	0.0155269	4
Iversen 2016 (patients)	36	0.79	8	1.07143	0.79	0.030303	0.0071822	1
Iversen 2016 (asymptomatic)	75	0.97	8	2.0923	0.97	0.0138889	0.00021474	3
Kaux 2016 (patients)	31	0.99	8	2.64665	0.99	0.0357143	2.53358e-05	1
Hernandez-Sanchez 2018 (mixed)	210	0.993	8	2.82574	0.993	0.00483092	1.21377e-05	2
deMesquita 2018 (patients)	39	0.84	8	1.22117	0.84	0.0277778	0.00468006	1
Sierevelt 2018 (patients)	52	0.97	8	2.0923	0.97	0.0204082	0.00021611	1

## Sheet: VISA-A only patients
Study	ni	ai	mi	zi	backtrans	FisherSampvar	ICCVar	id
Silbernagel 2005	22	0.89	8	1.42193	0.89	0.0526316	0.00253849	1
de Knikker 2008	17	0.6	8	0.693147	0.6	0.0714286	0.0165235	1
Lohrer 2009	15	0.87	8	1.33308	0.87	0.0833333	0.00349493	1
Iversen 2016	36	0.79	8	1.07143	0.79	0.030303	0.0071822	1
Kaux 2016	31	0.99	8	2.64665	0.99	0.0357143	2.53358e-05	1
H-Sanchez 2018 (mixed)	210	0.993	8	2.82574	0.993	0.00483092	1.21377e-05	2
deMesquita 2018	39	0.84	8	1.22117	0.84	0.0277778	0.00468006	1
Sierevelt 2018	52	0.97	8	2.0923	0.97	0.0204082	0.00021611	1

## Sheet: VISA-P all grous
Study	ni	ai	mi	zi	backtrans	FisherSampvar	ICCVar	id
Frohm 2004 (mixed)	51	0.97	8	2.0923	0.97	0.0208333	0.000216199	2			1=patients
Zwerver 2009 (asymptomatic)	71	0.74	8	0.950479	0.74	0.0147059	0.00947978	3			2=mixed
Hernandez-Sanchez 2011 (mixed)	150	0.994	8	2.90307	0.994	0.00680272	8.95272e-06	2			3=asymptomatic
Lohrer 2011 (patients)	23	0.878	8	1.36697	0.878	0.05	0.00303519	1
Lohrer 2011 (asymptomatic)	57	0.872	8	1.34137	0.872	0.0185185	0.0031865	3
Park 2013 (mixed)	28	0.96	8	1.94591	0.96	0.04	0.000383432	2
Wageck 2013 (patients)	52	0.91	8	1.52752	0.91	0.0204082	0.00171629	1
Hernandez-Sanchez 2014 (patients)	90	0.95	8	1.83178	0.95	0.0114943	0.000571068	1
Korakakis 2014 (mixed)	187	0.82	8	1.15682	0.82	0.00543478	0.00548858	2
Celebi 2016 (mixed)	89	0.96	8	1.94591	0.96	0.0116279	0.000373178	2
Kaux 2016 (patients)	28	0.99	8	2.64665	0.99	0.04	2.54283e-05	1
Acharya 2019 (patients)	35	0.97	8	2.0923	0.97	0.03125	0.000218314	1
Acharya 2019 (asymptomatic)	35	0.96	8	1.94591	0.96	0.03125	0.000380386	3

## Sheet: VISA_P mixed groups
Study	n	ai	mi	zi	backtrans	FisherSampvar	ICCVar	id
Frohm 2004 (mixed)	51	0.97	8	2.0923	0.97	0.0208333	0.000216199	2
Hernandez-Sanchez 2011 (mixed)	150	0.994	8	2.90307	0.994	0.00680272	8.95272e-06	2
Lohrer 2011 (patients)	23	0.878	8	1.36697	0.878	0.05	0.00303519	1
Park 2013 (mixed)	28	0.96	8	1.94591	0.96	0.04	0.000383432	2
Wageck 2013 (patients)	52	0.91	8	1.52752	0.91	0.0204082	0.00171629	1
Sanchez 2014 (patients)	90	0.95	8	1.83178	0.95	0.0114943	0.000571068	1
Korakakis 2014 (mixed)	187	0.82	8	1.15682	0.82	0.00543478	0.00548858	2
Celebi 2016 (mixed)	89	0.96	8	1.94591	0.96	0.0116279	0.000373178	2
Kaux 2016 (patients)	28	0.99	8	2.64665	0.99	0.04	2.54283e-05	1
Acharya 2019 (patients)	35	0.97	8	2.0923	0.97	0.03125	0.000218314	1

## Sheet: VISA- only patients
Study	ni	ai	mi	zi	backtrans	FisherSampvar	ICCVar	id
Lohrer 2011	23	0.878	8	1.36697	0.878	0.05	0.00303519	1
Wageck 2013	52	0.91	8	1.52752	0.91	0.0204082	0.00171629	1
Sanchez 2014	90	0.95	8	1.83178	0.95	0.0114943	0.000571068	1
Kaux 2016	28	0.99	8	2.64665	0.99	0.04	2.54283e-05	1
Acharya 2019	35	0.97	8	2.0923	0.97	0.03125	0.000218314	1
